# Supplementary material for: Mechanisms of miR-18a-5p Target NEDD9-Mediated Suppression of H5N1 Influenza Virus in Mammalian and Avian Hosts
Source: Vet Sci. 2025 Mar 3;12(3):240. doi: 10.3390/vetsci12030240 (PMC11945371; doi:10.3390/vetsci12030240)
Supplement: Supplementary file 1 [file vetsci-12-00240-s001.zip]

Archive with 2 entries (2 files):
- Supplementary material 1.pdf
- Supplementary material-western blot.pdf
